# Supplementary material for: Effect of Clinical and Laboratory Parameters on HDL Particle Composition
Source: Int J Mol Sci. 2023 Jan 19;24(3):1995. doi: 10.3390/ijms24031995 (PMC9916693; doi:10.3390/ijms24031995)
Supplement: Supplementary file 1 [file ijms-24-01995-s001.zip]

Archive with 1 entries (1 files):
- ijms-2158094-supplementary.pdf
